# Supplementary material for: Development of a Multiplex qPCR Assay for Fast Detection and Differentiation of Paracoccidioidomycosis Agents
Source: J Fungi (Basel). 2023 Mar 15;9(3):358. doi: 10.3390/jof9030358 (PMC10057483; doi:10.3390/jof9030358)
Supplement: Supplementary file 1 [file jof-09-00358-s001.zip]

Archive with 1 entries (1 files):
- jof-2206119-supplementary.pdf
